# Supplementary material for: High-Throughput Drug Library Screening in Primary KMT2A-Rearranged Infant ALL Cells Favors the Identification of Drug Candidates That Activate P53 Signaling
Source: Biomedicines. 2022 Mar 10;10(3):638. doi: 10.3390/biomedicines10030638 (PMC8945716; doi:10.3390/biomedicines10030638)
Supplement: Supplementary file 1 [file biomedicines-10-00638-s001.zip]

Archive with 1 entries (1 files):
- biomedicines-1595804-supplementary.pdf
